# Supplementary material for: Development of SNP assays for hessian fly response genes, Hfr-1 and Hfr-2, for marker-assisted selection in wheat breeding
Source: BMC Genet. 2018 Jul 31;19:50. doi: 10.1186/s12863-018-0659-y (PMC6066933; doi:10.1186/s12863-018-0659-y)
Supplement: Supplementary file 1 — Table S1. List of SNPs documented with reference to mRNA sequences of Hfr-1 (AF483596.1) and Hfr-2 (AY587018). (XLSX 32 kb) [file 12863_2018_659_MOESM1_ESM.xlsx]

## Sheet: Hfr-1_SNPs
Hfr-1 AF483596.1 nt pos	Exon	SNP	codon Hfr-1 AF483596	codon 7DS_contig 3851079	codon 4AL_contig 7100402	codon 4AL_contig 7061271	Amino Acid of allele	snps detected in sequenced samples	SNP in wheat accessions sequenced	SNP in wheat wheat accessions sequenced	comment
60	I	G/A/T	TCG	TCG	TCA	TCG	Ser	Poor seq data	No Data (ND)	No Data (ND)	Poor sequence data : CLOSELY RELATED ALLELES HAVE DELETIONS
96	I	G/T	ACG	ACG	ACT	ACG	Thr	Poor seq data	ND	ND
109; 111	I	G/A	GGG	GGG	AGA	CODON DELETED	Gly/Arg	Poor seq data	ND	ND
112	I	T/C	TCA	TCA	CCA	CODON DELETED	Ser/Pro	Poor seq data	ND	ND
115	I	G/A	GAC	GAC	AAC	CODON DELETED	Asp/Asn	Poor seq data	ND	ND
201	I	C/T	AAC	AAC	AAT	AAC	Asn	Poor seq data	ND	ND
246	I	G/A	TCG	TCG	TCA	TCA	SER	Poor seq data	ND	ND
256	I	G/A	GAG	GAG	AAG	GAG	GLU/LYS	Poor seq data	ND	ND
289	I	A/G	ACC	ACC	GCC	ACC	THR/ALA	Poor seq data	ND	ND
297	I	T/C	TAT	TAT	TAC	TAC	TYR	Poor seq data	ND	ND
308	I	C/G	GCC	GCC	GGC	GGC	ALA/GLY	Poor seq data	ND	ND
312	I	C/G	CAC	CAC	CAG	CAC	HIS/GLN	Poor seq data	ND	ND
333	I	C/T	CAC	CAC	CAT	CAC	His	Poor seq data	ND	ND
373, 374	I	A/T, A/G	AAC	AAC	TGC	AAC	ASN/CYS	Poor seq data	ND	ND
387	I	T/C	TGT	TGT	TGC	TGT	CYS	Poor seq data	ND	ND
406	I	A/G	AAT	AAT	GAT	GAT	ASN/ASP	Poor seq data	ND	ND
438	II	G/A	GTG	GTG	GTA	GTG	VAL		ND	ND	start of exon II
453	II	G/A	CAG	CAG	CAA	CAA	GLN		ND	ND
459	II	C/T	ACC	ACC	ACT	ACT	THR		ND	ND
468	II	C/T	AAC	AAC	AAT	AAC	ASN		ND	ND
483	II	C/T	ATC	ATC	ATC	ATC	ILE	C/T (Y)	ATY (Frame, Janz, CASW02GH00010S; AGT-Young, Carnamah, Cham6,	ATC (Haala-35, CIGM90.898, CIGM90.906, )	no amino acid change
495	II	C/T	ACC	ACC	ACT	ACC	THR	C/T (Y)	ACC (Frame, CIGM90.898, CIGM90.906)	ACY ( Haala-35; Janz, CASW02GH00010S, AGT-Young, Carnamah,	no amino acid change
516	II	A/G	CAA	CAA	CAG	CAA	GLN	G/A (R)	CAA (Frame, CIGM90.906)	CAR (Haala-35, Janz, CIGM90.898, CASW02GH00010S, AGT-Young, Carnamah,	no amino acid change
534	II	G/C	AAG	AAG	AAC	AGG	LYS/ASN/ARG	G/C (S)	AAG (Frame, CIGM90.906) ; AAC (Haala-35)	AAS (Janz, CASW02GH00010S, AGT-Young, Carnamah,	SNP did not segregate between R and S cultivars
543	II	A/T	CAA	CAA	CAT	CAA	GLN/ARG	A/T (W)	CAA (Frame, CIGM90.898, Cham6, CIGM90.906,	CAW (Haala-35, Janz, CASW02GH00010S, AGT-Young, Carnamah)	SNP did not segregate between R and S cultivars
549	II	C/T	TCC	TCC	TCT	TCC	SER	C/T (Y)	TCC (Frame, CIGM90.898, Cham6, CIGM90,906,	TCY (Haala-35, Janz, CASW02GH00010S, AGT-Young, Carnamah)	SNP did not segregate between R and S cultivars
591	II	C/T	TGC	TGC	TGT	TGC	CYS	No	TGC	TGC	no amino acid change
640	III	G/A	GCC	GCC	ACC	GCC	ALA/THR	G/A (R)	GCC (Cham6, Carnamah)	RCC (Haala-35, Janz, Carnamah, CASW02GH00010S,	SNP did not segregate between R and S cultivars
666	III	G/A	ATG	ATG	ATA	ATA	MET/ILE	G/A (R)	ATG (Cham6, Ella); ATA (CASW02GH00010S)	ATR (Haala-35, Janz, Carnamah,	SNP did not segregate between R and S cultivars
672	III	A/G	GGA	GGA	GGG	GCG	GLY /ALA	G/A (R)	GGA (Cham6, Ella); GGG (CASW02GH00010S)	GGR (Haala-35, Janz, Carnamah,	no amino acid change
706	III	T/C	TTA	TTA	CTA	CTA	LEU	C/T (Y)	TTA (Cham6, Ella); CTA (CASW02GH00010S)	YTA (Haala-35, Janz, Carnamah, CIGM90.898, CASW02GH00010S	no amino acid change
733	III	G/A	GTT	GTT	ATT	GTT	VAL/ILE	G/A (R)	GTT (Cham6, Ella), ATT( CASW02GH00010S)	RTT (Haala-35, Janz, Carnamah, CIGM90.898)	SNP did not segregate between R and S cultivars
762	III	C/T	TTC	TTC	TTT	TTC	PHE	C/T (Y)	TTC (Cham6, Ella)	TTY(Haala-35, Janz, Carnamah, CIGM90.898, CASW02GH00010S,	no amino acid change
809	III	G/C	CGA	CGA	CCA	CCA	ARG/PRO	G/C (S)	CGA (Cham6, Ella)	CSA (Haala-35, Janz, Carnamah, CIGM90.898, CASW02GH00010S)	SNP did not segregate between R and S cultivars
867	IV	C/T	GTC	GTC	GTT	GTC	VAL	C/T (Y)	GTC (Axe, Cham6, Monon, Newton);	GTT (Janz, CIGM90.898, CASW02gh00010s, Haala-35, CIGM90.906, AGT-Young)	no amino acid change
883	IV	A/G	ATC	ATC	GTC	TTC	ILE/VAL/PHE	G/A (R)	ATC (Axe, Cham6, Monon, Newton); GTC (CIGM90.898, CASW02GH00010S)	RTC (Frame, Haala-35, Janz, AGT-Young, CIGM90.906	SNP ASSAY DESIGNED; SNP segregates between Res and Sus cultivars (see text)	R:have 'GG' genotype; S: 'AA' and 'AG';	G' found in R cultivars only
944, 945	IV	A/T, C/A	CAC	CAC	CTA	GTC	HIS/LEU/VAL	A/T (W), C/A (M)	CAC (Axe, Carnamah, Cham6, Ella, Monon, Newton); CTA (Haala-35, CIGM90.898, CASW02GH00010S)	CWM (Frame, Janz, AGT-Young, CIGM90.906)	no apparent segregation observed
967	IV	G/A	GAA	GAA	AAA	GAA	GLU/LYS	G/A (R)	GAA (Axe, Cham6, Ella, Monon, Newton); AAA (CASW02GH000010S, CIGM90.898)	RAA (Frame, Haala-35, Janz, AGT-Young, Carnamah, CIGM90.906)	no apparent segregation observed
981	IV	C/T	ACC	ACC	ACT	ACC	THR	C/T (Y)	ACC (Axe, Ella, Monon, Newton); ACT (CASW02GH00010S, CIGM90.898, Haala-35)	ACY (Frame, AGT-Young, Carnamah, Cham6, CIGM90.906)	no amino acid change
1004	IV	A/C	GAC	GAC	GCC	GAC	ASP/ALA	C/A (M)	GAC (Ella, Monon, Newton, Frame, AGT-Young, Axe, Carnamah, Cham6); GCC( CASW02GH00010S, Janz, CIGM90.898, Haala-35)	GMC (CIGM90.906)	no apparent segregation observed
1029	IV	T/C	TTT	TTT	TTC	TTT	PHE	C/T (Y)	TTT (Axe, Carnamah, Monon, Newton); TTC (CASW02GH00010S, CIGM90.898, Haala-35)	TTY (Frame, Janz, AGT-Young, Cham6, CIGM90.906)	no amino acid change
1044	IV	A/G	AAA	AAA	AAG	AAA	LYS	G/A (R)	AAA (Janz, Axe, CIGM90.898, AGT-Young, Monon, Haala-35)	AAR( Frame, Newton, CASW02GH00010S, Cham6, CIGM90.906)	no amino acid change
1056	IV	T/G	GCT	GCT	GCG	GCG	ALA	ND	ND	ND
1071	IV	G/A	GTG	GTG		GTG	VAL	ND	ND	ND
1081, 1083	IV	G/A; T/C	GTT	GTT	ATC	GTT	VAL/ILE	ND	ND	ND
Highlight in pink indicates SNP between alleles.

## Sheet: Hfr-2_SNPs
Hfr-2 AY587018.1 nt pos	Exon	SNP	Amino acid	codon Hfr-2 AY587018.1	codon 4BS_contig 4958329	codon 4BS_contig 4958328	codon 4BS_contig 4888577 (partial)	codon 4BL_contig 7039907	codon 4BL_contig 7014725 (partial)	codon 4BL_contig 7009722 (partial)	codon 2BS_contig 5190813	codon 5AL_contig 2765398	codon 5BL_contig 10798540 (partial)	codon 2DL_contig 9762580 (partial)	snps detected in sequenced samples	SNP in WHEAT ACCESSIONS SEQUENCED	SNP in WHEAT ACCESSIONS SEQUENCED	comment
55	I	G/A	VAL/MET	GTG	GTG	GTG	No Data (ND)	ATG	ND	GTG	GTG	GTG	ND	ND	NA	No Data	ND	This DNA section was not sequenced
63	I	C/T	GLY	GGC	GGC	GGT	ND	GGT	ND	GGT	GGC	GGT	ND	ND	NA	ND	ND	This DNA section was not sequenced
66	I	G/A	SER	TCG	TCG	TCG	ND	TCA	ND	TCG	TCG	TCG	ND	ND	NA	ND	ND	This DNA section was not sequenced
69	I	G/A	PRO	CCG	CCG	CCG	ND	CCG	ND	CCG	CCG	CCA	ND	ND	NA	ND	ND	This DNA section was not sequenced
87	I	G/A	ARG	CGA	CGA	CGG	ND	CGG	ND	CGA	CGA	CGA	ND	ND	NA	ND	ND	This DNA section was not sequenced
97	I	A/G	THR/ALA	ACC	ACC	ACC	ND	ACC	ND	ACC	ACC	GCC	ND	ND	NA	ND	ND	This DNA section was not sequenced
100	I	C/G	ARG/GLY	CGC	CGC	GGC	ND	GGC	ND	CGC	CGC	CGC	ND	ND	NA	ND	ND	This DNA section was not sequenced
123	I	A/T	GLN/HIS	CAA	CAA	CAA	ND	CAA	ND	CAA	CAA	CAT	ND	ND	NA	ND	ND	This DNA section was not sequenced
129	I	G/C	GLY	GGG	GGG	GGG	ND	GGG	ND	GGG	GGG	GGC	ND	ND	NA	ND	ND	This DNA section was not sequenced
131	I	G/A	SER/ASN	AGC	AGC	AGC	ND	AGC	ND	AGC	AGC	AAC	ND	ND	NA	ND	ND	This DNA section was not sequenced
132	I	G/C	SER/ARG	AGC	AGC	AGC	ND	AGC	ND	AGC	AGC	AGC	ND	ND	G/C	AGC(Janz, AGT-Young, Monon, Newton, CIGM90.898, Clark	AGG (Frame, Haala-35)	SNP did not segregate between R and S cultivars
143	I	C/T	ALA/VAL	GCC	GCC	GCC	ND	GCC	ND	GCC	GCC		ND	ND	Yes	GCC (AGT-Young, Monon, Clark, Newton, CIGM90.906	GYC (Frame, Haala-35, Janz, CIGM90.898)	SNP did not segregate between R and S cultivars
152	I	G/A	GLY/ASP	GGC	GGC	GGC	ND	GGC	ND	GGC	GGC	GAC	ND	ND	No		GGC (*)
155	I	A/G	LYS/ARG	AAG	AAG	AAG	ND	AAG	ND	AAG	AAG	AGG	ND	ND	No		AAG (*)
175	I	C/G	HIS/ASP	CAC	CAC	CAC	ND	CAC	ND	CAC	CAC	GAC	ND	ND	No		CAC(*)
186	I	C/T	ASP	GAC	GAC	GAC	ND	GAC	ND	GAC	GAC	GAT	ND	ND	No		GAC(*)
234	I	A/C	PRO	CCA	CCA	CCA	ND	CCA	ND	CCA	CCA	CCC	ND	ND	No		CCA(*)
279	I	G/C	LYS/ASN	AAG	AAC	AAC	ND	AAC	ND	AAC	AAC	AAC	ND	ND	No		AAC(*)
305	I	T/G	VAL/GLY	GTC	GTC	GTC	ND	GTC	ND	GTC	GTC	GGC	ND	ND	No		GTC(*)
329	I	T/C	ILE/THR	ATC	ATC	ATC	ND	ATC	ND	ATC	ATC	ACC	ND	ND	No		ATC(*)
333	I	T/C	ILE	ATT	ATT	ATT	ND	ATT	ND	ATT	ATT	ATC	ND	ND	No		ATT(*)
354	I	G/C	GLU/ASP	GAG	GAG	GAG	ND	GAG	ND	GAG	GAG	GAC	ND	ND	No		GAG(*)
372	I	G/A	PRO	CCG	CCG	CCG	ND	CCA	ND	CCG	CCG	CCG	ND	ND	No		CCG(*)
394; 395	I	A/G; T/A	ILE/ASN/VAL	ATC	ATC	ATC	ND	AAC	ND	ATC	ATC	GTC	ND	ND	No		ATC(*)
403	I	G/A	ALA/THR	GCG	GCG	GCG	ND	GCG	ND	GCG	GCG	ACG	ND	ND	Yes		SCG (*)	SNP did not segregate between R and S cultivars
409	I	A/G	THR/ALA	ACG	ACG	ACG	ND	ACG	ND	ACG	ACG		ND	ND	Yes		RCG(*)	SNP did not segregate between R and S cultivars
444	IIa	T/C	PRO	CCT	CCT	CCT	ND	CCT	ND	ND	NS	CCC	CCC	CCT	Yes		ND	Sequence data did not extend to the end of this amplicon for some culitvars sequenced
456	IIa	A/C	THR	ACA	ACA	ACA	ND	ACA	ACA	ND	NS	ACA	ACC	ACA	Yes		ACM (*)	SNP did not segregate between R and S cultivars
471	IIa	T/G	ASP/GLU	GAT	GAT	GAT	ND	GAT	GAT	ND	NS	GAT	GAG	GAT	Yes		GAK (*)	SNP did not segregate between R and S cultivars
474	IIa	G/A	MET/ILE	ATG	ATG	ATG	ND	ATA	ATG	ND	NS	ATG	ATG	ATG	No		ATG (*)
475; 476	IIa	A/G; C/T	THR/VAL	ACC	ACC	ACC	ND	ACC	ACC	ND	NS	ACC	GTC	ACC	Yes		RYC (*)	SNP did not segregate between R and S cultivars
479	IIa	A/T	LYS/MET	AAG	AAG	AAG	ND	AAG	AAG	ND	NS	AAG	ATG	AAG	Yes		AWG (*)	SNP did not segregate between R and S cultivars
488	IIa	G/A	GLY/GLU	GGG	GGG	GGG	ND	GGG	GGG	ND	NS	GGG	GAG	GGG	Yes		GRG (*)	SNP did not segregate between R and S cultivars
493; 495	IIa	G/A; T/A	THR/ALA	ACT	ACT	ACT	ND	ACT	ACT	ND	NS	ACT	GCA	ACT	Yes		RCW (*)	SNP did not segregate between R and S cultivars
496	IIa	G/T	GLU/OCHRE	GAA	GAA	GAA	ND	TAA	GAA	ND	NS	GAA	GAA	GAA	No		GAA (*)
508	IIa	C/T	LEU	CTG	CTG	CTG	ND	CTG	CTG	ND	NS	CTG	TTG	CTG	Yes		YTG (*)	SNP did not segregate between R and S cultivars
511; 512	IIa	T/C; T/G/A	LEU/ARG/HIS	TTT	TTT	TTT	ND	CGT	TTT	ND	NS	CAT	CGT	TTT	Yes		GYK (*)	SNP did not segregate between R and S cultivars
521; 522	IIa	T/C; C/T	ILE/THR/	ATC	ACC	ACC	ND	ACC	ACC	ND	NS	ACT	ACC	ACC	Yes		AYC (*)	SNP did not segregate between R and S cultivars
524	IIa	G/A	GLY/LYS	GGA	GAA	GAA	ND	GGA	GAA	ND	NS	GGA	GGA	GAA	No		GGA (*)
538	IIa	A/G	THR/ALA	ACA	GCA	GCA	ND	GCA	GCA	ND	GCA	GCA	ACA	GCA	Yes		RCA (*)	SNP did not segregate between R and S cultivars
541	IIa	G/A	VAL/ILE	GTT	GTT	GTT	ND	ATT	GTT	ND	GTT	GTT	GTT	GTT	No		GTT (*)
552	IIa	T/G	VAL	GTT	GTG	GTG	ND	GTG	GTG	ND	GTT	GTG	GTG	GTG	Yes		GTK (*)	SNP did not segregate between R and S cultivars
567	IIa	C/T	ASP	GAC	GAC	GAC	GAC	GAC	GAC	ND	GAC	GAT	GAC	GAC	No		GAC (*)
585	IIa	G/A	LEU	CTG	CTA	CTA	CTG	CTG	CTA	ND	CTG	CTG	CTG	CTA	No		CTG (*)
588	IIa	G/A	SER	TCG	TCG	TCG	TCG	TCG	TCG	ND	TCG	TCA	TCG	TCG	No		TCG (*)
603	IIa	A/G	LEU	CTA	CTG	CTG	CTA	CTG	CTG	ND	CTA	CTC	CTG	CTG	Yes		CTR (*)	SNP did not segregate between R and S cultivars
606	IIa	T/C	PRO	CCT	CCC	CCC	CCT	CCT	CCC	ND	CCT	CCC	CCC	CCC	Yes		CCY (*)	SNP did not segregate between R and S cultivars
612	IIa	T/C	TYR	TAT	TAT	TAT	TAT	TAT	TAT	ND	TAT	TAC	TAT	TAT	No		TAT (*)
651	IIa	A/G	ALA	GCA	GCG	GCG	GCA	GCG	GCG	ND	GCA	GCG	GCA	GCG	Yes	GCA (Haala-35, Ella, Newton)	GCR (Frame, Janz, Cham 6, Clark, CIGM90.898, CASW02GH00010S, AGT-Young, Axe, Carnamah, KS93WGRC26, Monon, CIGM90.906	SNP did not segregate between R and S cultivars
657	IIa	C/T	ILE	ATC	ATT	ATT	ATC	ATC	ATT	ND	ATC	ATC	ATC	ATT	No		ATC(*)
667, 668	IIa	C/T;G/A	ARG/HIS/TYR	CGC	CGC	CGC	CGC	CGC	CGC	ND	CGC	CAC	TAC	CGC	Yes		YRC(*)	SNP did not segregate between R and S cultivars
676	IIa	C/T	LEU	CTG	CTG	CTG	CTG	CTG	CTG	ND	CTG	TTG	CTG	CTG	No		CTG(*)
732	IIa	C/T	PRO	CCC	CCC	CCC	CCC	CCT	CCC	ND	CCC	CCC	CCC	CCC	No		CCC(*)
737, 738	IIa	A/G;T/C	TYR/CYS	TAT	TAT	TAT	TAT	TAT	TAC	ND	TAT	TGC	TAT	TAC	Yes		TAY (*)	SNP did not segregate between R and S cultivars
747	IIa	G/A	GLY	GGG	GGG	GGG	GGG	GGG	GGG	ND	GGG	GGG	GGA	GGG	Yes		GGR(*)	SNP did not segregate between R and S cultivars
764	IIa	C/A	SER/TYR	TCT	TCT	TCT	TCT	TAT	TCT	ND	TCT	TCT	TCT	TCT	No		TCT(*)
777	IIa	T/C	ASN	AAT	AAT	AAT	AAT	AAT	AAC	ND	AAT	AAT	AAC	AAC	Yes		AAY (*)	SNP did not segregate between R and S cultivars
819	IIa	G/C	SER	TCG	TCG	TCG	TCG	TCG	TCC	ND	TCG	TCC	TCC	TCC	Yes		TCS (*)	SNP did not segregate between R and S cultivars
827	IIa	C/G	THR/SER/ASN	ACC	ACC	ACC	ACC	ACC	AAC	ND	ACC	AGC	AGC	AAC	Yes		ASC (*)	SNP did not segregate between R and S cultivars
831	IIa	T/C	SER	AGT	AGT	AGT	AGT	AGC	AGC	ND	AGT	AGC	AGC	AGC	Yes		AGY (*)	SNP did not segregate between R and S cultivars
849	IIa	G/A	THR	ACG	ACG	ACG	ACG	ACG	ACA	ND	ACG	ACG	ACA	ACA	Yes		ACR(*)	SNP did not segregate between R and S cultivars
873	IIa	C/T	PRO	CCC	CCC	CCC	CCC	CCC	CCC	ND	CCC	CCC	CCT	CCC	Yes		CCY(*)	SNP did not segregate between R and S cultivars
897	IIa	A/G	LEU	CTA	CTA	CTA	CTA	CTG	CTG	ND	CTA	CTG	CTG	CTG	Yes		CTR(*)	SNP did not segregate between R and S cultivars
898	IIa	G/C	GLY/ARG	GGA	GGA	GGA	GGA	CGA	GGA	ND	GGA	GGA	GGA	GGA	No		GGA(*)
915	IIa	C/T	CYS	TGC	TGC	TGC	TGC	TGC	TGC	ND	TGC	TGT	TGC	ND	No		TGC(*)
930	IIa	C/A	ALA	GCC	GCC	GCC	GCC	GCC	GCC	ND	GCC	GCA	GCC	ND	No		GCC(*)
935; 936	IIa	A/G;G/A	LYS/ARG	AAG	AAG	AAG	AAG	AAG	AAG	ND	AAG	AGG	AGA	ND	Yes		ARR(*)	SNP did not segregate between R and S cultivars
954	IIa	C/T	ASN	AAC	AAC	AAC	AAC	AAT	AAC	ND	AAC	AAC	AAC	ND	No		AAC(*)
975	IIa	C/A	THR	ACC	ACC	ACC	ACC	ACC	ACC	ND	ACC	ACA	ACA	ND	Yes		ACM(*)	SNP did not segregate between R and S cultivars
978	IIa	T/G	LEU	CTT	CTT	CTT	CTT	CTT	CTT	ND	CTT	CTT	CTG	ND	Yes		CTK(*)	SNP did not segregate between R and S cultivars
987	IIa	G/A	ARG	AGG	AGG	AGG	AGG	AGA	AGG	ND	AGG	AGG	AGG	ND	No		AGG (*)
1014	IIa	G/A	SER	TCG	TCG	TCG	TCG	TCG	TCG	ND	TCG	TCG	TCA	ND	Yes		TCR (*)	SNP did not segregate between R and S cultivars
1021	IIa	G/A	VAL/ILE	GTC	GTC	GTC	GTC	GTC	GTC	ND	GTC	ATC	ATC	ND	Yes		TCR (*)	SNP did not segregate between R and S cultivars
1046	IIb	T/C	PHE/SER	TTC	TCC	TCC	TCC	TCC	TCC	ND	TCC	TCC	TCC	ND	No		TCC (*)
1064; 1065	IIb	G/A;T/C	GLY/ASP	GGT	GGC	GGC	GGC	GGC	GGC	ND	GGC	GAT	GGC	ND	No		GGC (*)
1075	IIb	C/A	LEU/ILE	CTT	CTT	CTT	CTT	CTT	CTT	ND	CTT	CTT	ATT	ND	Yes		MTT (*)	SNP did not segregate between R and S cultivars
1082	IIb	T/A	PHE/TYR/SER	TTT	TTT	TTT	TTT	TTT	TCT	ND	TTT	TAT	TTT	ND	No		TTT(*)
1113	IIb	C/T	ASN	AAC	AAC	AAC	AAC	AAT	AAC	ND	AAC	AAC	AAC	ND	No		AAC (*)
1117; 1118	IIb	A/C;C/T	THR/LEU/PRO	ACA	ACA	ACA	ACA	ACA	ACA	ND	ACA	CTA	CCA	ND	Yes		MCA (*)	SNP did not segregate between R and S cultivars
1128	IIb	G/A	LYS	AAG	AAG	AAG	AAG	AAA	AAG	ND	AAG	AAG	AAG	ND	No		AAG (*)
1141	IIb	G/A	GLU/LYS	GAA	AAA	AAA	AAA	AAA	AAA	ND	AAA	AAA	AAA	ND	No		AAA(*)
1194	IIb	C/T	ILE	ATC	ATC	ATC	ATC	ATC	ND	ND	ATC	ATC	ATT	ND	Yes		ATY(*)	SNP did not segregate between R and S cultivars
1203	IIb	G/T	THR	ACG	ACG	ACG	ACG	ACG	ND	ND	ACG	ACT	ACG	ND	No		ACG (*)
1204	IIb	G/A	ALA/THR	GCC	GCC	GCC	GCC	ACC	ND	ND	GCC	GCC	GCC	ND	Yes		RCC(*)	SNP did not segregate between R and S cultivars
1218	IIb	C/T	ALA	GCC	GCC	GCC	GCC	GCC	ND	ND	GCC	GCC	GCT	ND	Yes		GCY (*)	SNP did not segregate between R and S cultivars
1227	IIb	G/A	PRO	CCG	CCG	CCG	CCG	CCG	ND	ND	CCG	CCG	CCA	ND	Yes		CCR(*)	SNP did not segregate between R and S cultivars
1269	IIb	C/T	ASN	AAC	AAC	AAC	AAC	AAC	ND	ND	AAC	AAC	AAT	ND	Yes		AAY(*)	"1" in Fig. 6b
1275	IIb	G/A	GLU	GAG	GAG	GAG	GAG	GAG	ND	ND	GAG	GAA	GAA	ND	Yes		GAR (*)	"2" in Fig. 6b
1294	IIb	A	Ile	ATT	ATT	ATT	ATT	ATT	ND	ND	ATT	ATT	ATT	ND	Yes	RTT (CIGM90.898, CASW02GH00010S)	ATT(Frame, Haala-35, Janz, Cham 6, Clark, AGT-Young, Axe, Carnamah, Ella, KS93WGRC26, Monon, Newton, CIGM90.906)	Note: 1294: the SNP found to differentiate S and R cultivers for resistance. 'att' (Ile)-susceptible vs gtt (Val)-resistant.
1299	IIb	G/T	GLN/HIS	CAG	CAG	CAG	CAG	CAG	ND	ND	CAG	CAG	CAT	ND	Yes		CAK(*)	"3" in Fig. 6b
1306; 1308	IIb	A/G;A/G/C	THR/ALA	ACA	ACA	ACA	ACA	ACG	ND	ND	ACA	GCG	GCC	ND	Yes		RCM (*)	"4" & "5" in Fig. 6b
1312	IIb	C/A	GLN/LYS	CAA	CAA	CAA	CAA	CAA	ND	ND	CAA	AAA	CAA	ND	No		CAA(*)
1326	IIb	C/T	TYR	TAC	TAC	TAC	TAC	TAC	ND	ND	TAC	TAT	TAC	ND	No		TAC (*)
1329	IIb	G/T	GLN/HIS	CAG	CAG	CAG	CAG	CAG	ND	ND	CAG	CAG	CAT	ND	Yes		CAK(*)	SNP did not segregate between R and S cultivars
1339; 1340	IIb	C/A; C/T	PRO/THR/LEU	CCT	CCT	CCT	CCT	ACT	ND	ND	CCT	CTT	CCT	ND	No		CCT(*)
1360	IIb	A/G	ILE/VAL	ATC	ATC	ATC	ATC	ATC	ND	ND	ATC	ATC	GTC	ND	Yes		RTC (*)	SNP did not segregate between R and S cultivars
1373	IIb	C/T	CYS	TGC	TGC	TGC	TGC	TGC	ND	ND	TGC	TGT	TGT	ND	Yes		TGY(*)	SNP did not segregate between R and S cultivars
1377	IIb	T/A	THR	ACT	ACT	ACT	ACT	ACT	ND	ND	ACT	ACT	ACA	ND	Yes		ACW (*)	SNP did not segregate between R and S cultivars
1385	IIb	C/T	SER/PHE	TCT	TCT	TCT	TCT	TTT	ND	ND	TCT	TCT	TCT	ND	No		TCT(*)
1387; 1389	IIb	A/G;T/G	ILE/VAL	ATT	ATT	ATT	ATT	ATT	ND	ND	ATT	GTG	GTT	ND	Yes		RTT(*)	SNP did not segregate between R and S cultivars
1392	IIb	C/T	ASP	GAC	GAC	GAC	GAC	GAT	ND	ND	GAC	GAC	GAC	ND	No		GAC(*)	SNP did not segregate between R and S cultivars
1427; 1428	IIb	C/T; C/T	THR/ILE	ACC	ATT	ATT	ATT	ATC	ND	ND	ACC	ACC	ACC	ND	No		ACC (*)
1458	IIb	C/T	ASP	GAC	GAT	GAT	GAT	GAC	ND	ND	GAC	GAC	GAT	ND	ND	ND	ND
1461	IIb	T/C	ASP	GAT	GAT	GAT	GAT	GAT	ND	ND	GAT	GAC	GAT	ND	ND	ND	ND
1464	IIb	C/T	GLY	GGC	GGC	GGC	GGC	GGC	ND	ND	GGC	GGC	GGT	ND	ND	ND	ND
1494	IIb	C/T	PHE	TTC	TTC	TTC	TTC	TTT	ND	ND	TTC	TTC	TTC	ND	ND	ND	ND
1504	IIb	G/A	ALA/THR	GCC	GCC	GCC	GCC	GCC	ND	ND	GCC	ACC	GCC	ND	ND	ND	ND
1517	IIb	C/G	PRO/ARG	CCC	CGC	CGC	CGC	CCC	ND	ND	CCC	CCC	CCC	ND	ND	ND	ND
1521	IIb	C/T	THR	ATC	ATC	ATC	ATC	ATC	ND	ND	ATC	ATT	ATT	ND	ND	ND	ND
*samples sequenced: Frame, Haala-35, Janz, Cham 6, Clark, CIGM90.898, CASW02GH00010S, AGT-Young, Axe, Carnamah, Ella, KS93WGRC26, Monon, Newton, CIGM90.906
The various highlights indicate SNPs between alleles in the wheat genome.
