# Supplementary material for: Development of SNP assays for hessian fly response genes, Hfr-1 and Hfr-2, for marker-assisted selection in wheat breeding
Source: BMC Genet. 2018 Jul 31;19:50. doi: 10.1186/s12863-018-0659-y (PMC6066933; doi:10.1186/s12863-018-0659-y)
Supplement: Supplementary file 2 — Table S2. Genotype data of Hessian fly response genes, HfrDrd, Hfr-1 and Hfr-2 and the resistance gene H32, for 210 S and 39 R wheat cultivars. (XLSX 24 kb) [file 12863_2018_659_MOESM2_ESM.xlsx]

## Sheet: Sheet1
Wheat Accession	Locality	1,2Phenotype	3SNP143_HfrDrd, 7DS/7AS	SNP883_Hfr-1, 7DS/4AL	4SNP1294_Hfr-2, 2BS/4BS/4BL/5AL/5BL	5synopGBS901 3DL	5IWB65911 3DL
2-49	AUS	100% S	C:C	A:G	T:T	G:G	A:G
6HRWSN125	AUS	100% S	C:C	A:G	T:T	G:G	A:G
AC-DOMAIN	AUS	100% S	C:C	A:A	T:T	G:G	A:G
AC-SUPERB	AUS	100% S	C:C	A:A	T:T	G:G	A:G
AGT-SCYTHE	AUS	100% S	C:C	A:G	T:T	G:G	A:G
AGT_YOUNG	AUS	100% S	C:C	A:G	T:T	G:G	A:G
ALSEN	USA	100% S	C:C	AA	T:T	G:G	A:G
AMERY	AUS	100% S	C:C	A:G	T:T	G:G	A:G
ANGUS	USA	100% S	C:C	A:G	T:T	G:G	A:G
ANNUELLO	AUS	100% S	C:C	A:G	T:T	G:G	A:G
ARNHEM	AUS	100% S	C:C	A:A	T:T	G:G	A:G
AROONA	AUS	100% S	C:C	A:G	T:T	G:G	A:G
ARRINO	AUS	100% S	C:C	A:G	T:T	G:G	A:G
AVOCET	AUS	100% S	C:C	A:G	T:T	G:G	A:G
AXE	AUS	100% S	C:C	A:A	T:T	G:G	A:G
BANKS	AUS	100% S	C:C	A:G	T:T	G:G	A:G
BARHAM	AUS	100% S	C:C	A:A	T:T	G:G	A:G
BATAVIA	AUS	100% S	C:C	A:A	T:T	G:G	A:G
BAXTER	AUS	100% S	C:C	A:A	T:T	G:G	A:G
BERKUT	MEX	100% S	C:C	A:G	T:T	G:G	A:G
BINNU	AUS	100% S	C:C	A:G	T:T	G:G	A:G
BLADE	AUS	100% S	C:C	A:G	T:T	G:G	A:G
BOBWHITE-S	MEX	100% S	C:C	A:A	T:T	G:G	A:G
BOLAC	AUS	100% S	C:C	A:A	T:T	G:G	A:G
BORLAUG-M-95	MEX	100% S	C:C	A:G	T:T	G:G	A:G
BOWIE	AUS	100% S	C:C	A:G	T:T	G:G	A:G
BRAEWOOD	AUS	90% S	C:C	A:A	T:T	G:G	A:G
BROOKTON	AUS	100% S	C:C	A:G	T:T	G:G	A:G
BULLARING	AUS	100% S	C:C	A:G	T:T	G:G	A:G
BUMPER	AUS	90% S	C:C	A:G	T:T	G:G	A:G
BURRION	MEX	100% S	C:C	A:A	T:T	G:G	A:G
CADOUX	AUS	100% S	C:C	A:G	T:T	G:G	A:G
CALINGIRI	AUS	80% S	C:C	A:G	T:T	G:G	A:G
CAMM	AUS	100% S	C:C	A:G	T:T	G:G	A:G
CARAZINHO	BRA	100% S	C:C	A:G	T:T	G:G	A:G
CARINYA	AUS	100% S	C:C	A:G	T:T	G:G	A:G
CARNAMAH	AUS	100% S	C:C	A:G	T:T	G:G	A:G
CASCADES	AUS	100% S	C:C	A:G	T:T	G:G	A:G
CATALINA	AUS	100% S	C:C	A:G	T:T	G:G	A:G
CHAMPTAL	FRA	100% S	C:C	A:A	T:T	G:G	A:G
CHARA	AUS	100% S	C:C	A:G	T:T	G:G	A:G
CHEYENNE	USA	100% S	C:C	A:A	T:T	G:G	A:G
CHUANMAI-18	CHN	100% S	C:C	A:G	T:T	G:G	A:G
CLEARFIELD-JNZ	AUS	100% S	C:C	A:G	T:T	G:G	A:G
CLEOPATRA	MEX	100% S	C:C	A:A	T:T	G:G	A:G
COBRA	AUS	?	C:C	A:G	T:T	G:G	A:G
COLUMBUS	CAN	100% S	C:C	A:A	T:T	G:G	A:G
COOK	AUS	100% S	C:C	A:G	T:T	G:G	A:G
CORACK	AUS	80% S	C:C	A:G	T:T	G:G	A:G
CORRELL	AUS	?	C:C	A:G	T:T	G:G	A:G
CRANBROOK	AUS	83.3% S	C:C	A:A	T:T	G:G	A:G
CUNDERDIN	AUS	92.8% S	C:C	A:A	T:T	G:G	A:G
CUNNINGHAM	AUS	100% S	C:C	A:G	T:T	G:G	A:G
CURRAWONG	AUS	100% S	C:C	A:G	T:T	G:G	A:G
DAGGER	AUS	100% S	C:C	A:G	T:T	G:G	A:G
DERRIMUT	AUS	100% S	C:C	A:G	T:T	G:G	A:G
DIAMONDBIRD	AUS	100% S	C:C	A:A	T:T	G:G	A:G
DIRK	AUS	100% S	C:C	A:G	T:T	G:G	A:G
DRYSDALE	AUS	100% S	C:C	A:G	T:T	G:G	A:G
EGA-2248	AUS	100% S	C:C	A:G	T:T	G:G	A:G
EGA-BLANCO	AUS	100% S	C:C	A:A	T:T	G:G	A:G
EGA-BONNIE-ROCK	AUS	100% S	C:C	A:A	T:T	G:G	A:G
EGA-BOUNTY	AUS	?	C:C	A:G	T:T	G:G	A:G
EGA-BURKE	AUS	100% S	C:C	A:A	T:T	G:G	A:G
EGA-CASTLE-ROCK	AUS	100% S	C:C	A:G	T:T	G:G	A:G
EGA-EAGLE-ROCK	AUS	100% S	C:C	A:G	T:T	G:G	A:G
EGA-EAGLEHAWK	AUS	?	C:C	A:A	T:T	G:G	A:G
EGA-GREGORY	AUS	100% S	C:C	A:A	T:T	G:G	A:G
EGA-HUME	AUS	100% S	C:C	A:A	T:T	G:G	A:G
EGA-JITARNING	AUS	100% S	C:C	A:G	T:T	G:G	A:G
EGA-KIDMAN	AUS	100% S	C:C	A:A	T:T	G:G	A:G
EGA-STAMPEDE	AUS	100% S	C:C	A:G	T:T	G:G	A:G
EGA-WEDGETAIL	AUS	?	C:C	A:G	T:T	G:G	A:G
EGA-WENTWORTH	AUS	100% S	C:C	A:G	T:T	G:G	A:G
EGA-WILLS	AUS	100% S	C:C	A:A	T:T	G:G	A:G
EGA-WYLIE	AUS	?	C:C	A:A	T:T	G:G	A:G
EGRET	AUS	?	C:C	A:G	T:T	G:G	A:G
ELLISON	AUS	?	C:C	A:A	T:T	G:G	A:G
ENDURE	AUS	100% S	C:C	A:G	T:T	G:G	A:G
ERADU	AUS	100% S	C:C	A:A	T:T	G:G	A:G
ERNIE	USA	?	C:C	A:A	T:T	G:G	A:G
ESPADA	AUS	100% S	C:C	A:A	T:T	G:G	A:G
ESTOC	AUS	?	C:C	A:G	T:T	G:G	A:G
EXCALIBUR	AUS	100% S	C:C	A:A	T:T	G:G	A:G
FANG	AUS	100% S	C:C	A:G	T:T	G:G	A:G
FORTUNE	AUS	100% S	C:C	A:G	T:T	G:G	A:G
FRAME	AUS	100% S	C:C	A:G	T:T	G:G	A:G
FRONTEIRA	USA	100% S	C:C	A:A	T:T	G:G	A:G
GALA	AUS	100% S	C:C	A:G	T:T	G:G	A:G
GAMENYA	AUS	100% S	C:C	A:A	T:T	G:G	A:G
GASCOIGNE	AUS	100% S	C:C	A:A	T:T	G:G	A:G
GBA-HUNTER	AUS	100% S	C:C	A:G	T:T	G:G	A:G
GBA-RUBY	AUS	83.3	C:C	A:G	T:T	G:G	A:G
GBA-SAPPHIRE	AUS	100% S	C:C	A:G	T:T	G:G	A:G
GENARO-F81	MEX	100% S	C:C	A:G	T:T	G:G	A:G
GILES	AUS	100% S	C:C	A:G	T:T	G:G	A:G
GLADIUS	AUS	100% S	C:C	A:A	T:T	G:G	A:G
GLENLEA	CAN	100% S	C:C	A:A	T:T	G:G	A:G
GLUYAS-EARLY	AUS	100% S	C:C	A:G	T:T	G:G	A:G
GOROKE	AUS	100% S	C:C	A:G	T:T	G:G	A:G
GUARDIAN	AUS	100% S	C:C	A:G	T:T	G:G	A:G
GUTHA	AUS	100% S	C:C	A:A	T:T	G:G	A:G
H45	AUS	100% S	C:C	A:G	T:T	G:G	A:G
H46	AUS	100% S	C:C	A:G	T:T	G:G	A:G
HALBERD	AUS	100% S	C:C	A:G	T:T	G:G	A:G
HARTOG	AUS	100% S	C:C	A:G	T:T	G:G	A:G
HOUTMAN	AUS	100% S	C:C	A:A	T:T	G:G	A:G
HYDEN	AUS	100% S	C:C	A:A	T:T	G:G	A:G
JANZ	AUS	100% S	C:C	A:G	T:T	G:G	A:G
KALANNIE	AUS	100% S	C:C	A:A	T:T	G:G	A:G
KAUZ	MEX	100% S	C:C	A:G	T:T	G:G	A:G
KELALAC	AUS	100% S	C:C	A:G	T:T	G:G	A:G
KENNEDY	AUS	100% S	C:C	A:G	T:T	G:G	A:G
KING-ROCK	AUS	100% S	C:C	A:A	T:T	G:G	A:G
KITE	AUS	100% S	C:C	A:A	T:T	G:G	A:G
KLASIC	USA	100% S	C:C	A:A	T:T	G:G	A:G
KRICHAUFF	AUS	100% S	C:C	A:G	T:T	G:G	A:G
KUKRI	AUS	100% S	C:C	A:A	T:T	G:G	A:G
KULIN	AUS	100% S	C:C	A:G	T:T	G:G	A:G
KUNJIN	AUS	100% S	C:C	A:A	T:T	G:G	A:G
LANG	AUS	100% S	C:C	A:G	T:T	G:G	A:G
LEICHHARDT	AUS	100% S	C:C	A:A	T:T	G:G	A:G
LIVINGSTON	AUS	100% S	C:C	A:G	T:T	G:G	A:G
LONGREACH-BEAUFORT	AUS	100% S	C:C	A:A	T:T	G:G	A:G
LONGREACH-CRUSADER	AUS	100% S	C:C	A:G	T:T	G:G	A:G
LONGREACH-DAKOTA	AUS	100% S	C:C	A:G	T:T	G:G	A:G
LONGREACH-LINCOLN	AUS	100% S	C:C	A:A	T:T	G:G	A:G
LONGREACH-SPITFIRE	AUS	100% S	C:C	A:G	T:T	G:G	A:G
MACE	AUS	100% S	C:C	A:G	T:T	G:G	A:G
MACHETE	AUS	100% S	C:C	A:G	T:T	G:G	A:G
MAGENTA	AUS	100% S	C:C	A:A	T:T	G:G	A:G
MAROMBI	AUS	100% S	C:C	A:A	T:T	G:G	A:G
MCKENZIE	CAN	100% S	C:C	A:A	T:T	G:G	A:G
MERINDA	AUS	100% S	C:C	A:G	T:T	G:G	A:G
MILLEWA	AUS	100% S	C:C	A:A	T:T	G:G	A:G
MITRE	AUS	100% S	C:C	A:G	T:T	G:G	A:G
MOLINEUX	AUS	100% S	C:C	A:G	T:T	G:G	A:G
MULGARA	AUS	100% S	C:C	A:G	T:T	G:G	A:G
NYABING	AUS	100% S	C:C	A:G	T:T	G:G	A:G
OLYMPIC	AUS	100% S	C:C	A:G	T:T	G:G	A:G
OXLEY	AUS	100% S	C:C	A:G	T:T	G:G	A:G
PASTOR	MEX	100% S	C:C	A:G	T:T	G:G	A:G
PEAKE	AUS	100% S	C:C	A:G	T:T	G:G	A:G
PELSART	AUS	100% S	C:C	A:G	T:T	G:G	A:G
PERENJORI	AUS	100% S	C:C	A:G	T:T	G:G	A:G
PEROUSE	AUS	100% S	C:C	A:G	T:T	G:G	A:G
PETRIE	AUS	73.3% S	C:C	A:A	T:T	G:G	A:G
PUGSLEY	AUS	100% S	C:C	A:A	T:T	G:G	A:G
QAL2000	AUS	100% S	C:C	A:G	T:T	G:G	A:G
RAC655	AUS	100% S	C:C	A:G	T:T	G:G	A:G
RAC875	AUS	100% S	C:C	A:G	T:T	G:G	A:G
REES	AUS	100% S	C:C	A:A	T:T	G:G	A:G
REEVES	AUS	100% S	C:C	A:G	T:T	G:G	A:G
ROSELLA	AUS	100% S	C:C	A:G	T:T	G:G	A:G
RUBRIC	AUS	100% S	C:C	A:A	T:T	G:G	A:G
SCHOMBURGK	AUS	100% S	C:C	A:G	T:T	G:G	A:G
SCOUT	AUS	100% S	C:C	A:A	T:T	G:G	A:G
SENTINEL	AUS	100% S	C:C	A:G	T:T	G:G	A:G
SERI-M82	AUS	100% S	C:C	A:G	T:T	G:G	A:G
SKUA	AUS	100% S	C:C	A:G	T:T	G:G	A:G
SNOWBIRD	CAN	100% S	C:C	A:A	T:T	G:G	A:G
SOKOLL	MEX	100% S	C:C	A:A	T:T	G:G	A:G
SPEAR	AUS	100% S	C:C	A:G	T:T	G:G	A:G
STRETTON	AUS	100% S	C:C	A:A	T:T	G:G	A:G
STRZELECKI	AUS	100% S	C:C	A:A	T:T	G:G	A:G
STYLET	AUS	100% S	C:C	A:G	T:T	G:G	A:G
SUNBRI	AUS	100% S	C:C	A:G	T:T	G:G	A:G
SUNBROOK	AUS	100% S	C:C	A:A	T:T	G:G	A:G
SUNCO	AUS	100% S	C:C	A:G	T:T	G:G	A:G
SUNDOR	AUS	100% S	C:C	A:G	T:T	G:G	A:G
SUNECA	AUS	100% S	C:C	A:A	T:T	G:G	A:G
SUNELG	AUS	100% S	C:C	A:A	T:T	G:G	A:G
SUNGUARD	AUS	100% S	C:C	A:G	T:T	C:G	A:G
SUNLIN	AUS	100% S	C:C	A:A	T:T	G:G	A:G
SUNSTATE	AUS	100% S	C:C	A:A	T:T	G:G	A:G
SUNTOP	AUS	100% S	C:C	A:G	T:T	G:G	A:G
SUNVALE	AUS	100% S	C:C	A:G	T:T	G:G	A:G
SUNZELL	AUS	100% S	C:C	A:A	T:T	G:G	A:G
TAMMARIN-ROCK	AUS	100% S	C:C	A:A	T:T	G:G	A:G
TAMMIN	AUS	100% S	C:C	A:G	T:T	G:G	A:G
TASMAN	AUS	100% S	C:C	A:G	T:T	G:G	A:G
TENNANT	AUS	100% S	C:C	A:A	T:T	G:G	A:G
THATCHER	CAN	100% S	C:C	A:A	T:T	G:G	A:G
THORNBILL	AUS	100% S	C:C	A:G	T:T	G:G	A:G
TINCURRIN	AUS	100% S	C:C	A:G	T:T	G:G	A:G
TRIDENT	AUS	100% S	C:C	A:G	T:T	G:G	A:G
VEERY-S	AUS	100% S	C:C	A:G	T:T	G:G	A:G
VENTURA	AUS	100% S	C:C	A:A	T:T	G:G	A:G
VOLCANI-DD-1	ISR	100% S	C:C	A:G	T:T	G:G	A:G
VULCAN	AUS	100% S	C:C	A:G	T:T	G:G	A:G
WAAGAN	AUS	100% S	C:C	A:G	T:T	G:G	A:G
WEDIN	AUS	100% S	C:C	A:G	T:T	G:G	A:G
WEEBILL	MEX	?	C:C	A:G	T:T	G:G	A:G
WESTONIA	AUS	100% S	C:C	A:A	T:T	G:G	A:G
WILGOYNE	AUS	100% S	C:C	A:A	T:T	G:G	A:G
WL-711	IND	100% S	C:C	A:G	T:T	G:G	A:G
WORRAKATTA	AUS	100% S	C:C	A:G	T:T	G:G	A:G
WW14210	AUS	100% S	C:C	A:G	T:T	G:G	A:G
WYALKATCHEM	AUS	100% S	C:C	A:G	T:T	G:G	A:G
WYLAH	AUS	100% S	C:C	A:G	T:T	G:G	A:G
WYUNA	AUS	100% S	C:C	A:G	T:T	G:G	A:G
XIAOYAN-54	CHN	100% S	C:C	A:G	T:T	G:G	A:G
YANDANOOKA	AUS	100% S	C:C	A:G	T:T	G:G	A:G
YENDA	AUS	100% S	C:C	A:G	T:T	G:G	A:G
YITPI	AUS	100% S	C:C	A:G	T:T	G:G	A:G
ZEBU	AUS	100% S	C:C	A:G	T:T	G:G	A:G
ZIPPY	AUS	100% S	C:C	A:A	T:T	G:G	A:G
CHAM-6	SYR	S	C:C	A:G	T:T	G:G	A:G
LEN	USA	S	C:C	A:A	T:T	G:G	A:G
NEWTON	USA	S	C:C	A:A	T:T	G:G	A:G
NS732/HER*2//SAADA	MOR	R	C:C	A:G	T:T	G:G	A:G
OUASSOU-18	MOR	R	C:C	A:G	T:T	G:G	A:G
MORSUD-31	MOR	R	C:C	A:G	T:T	G:G	A:G
MISKEET-3	MOR	R	C:C	A:G	T:T	G:G	A:G
MISKEET-8	MOR	R	C:C	A:G	T:T	G:G	A:G
MISKEET-18	MOR	R	C:C	A:G	T:T	G:G	A:G
HAALA-34	MOR	R	C:C	A:G	T:T	G:G	A:G
HAALA-35	MOR	R	C:T	A:G	T:T	G:G	A:G
DOUKKALA-1	MOR	R	C:C	A:G	T:T	G:G	A:G
CLARK	USA	R	C:C	G:G	T:T	G:G	A:G
ELLA	SWE	R	C:C	A:A	T:T	G:G	A:G
AUS28747	USA	R	C:C	A:A	T:T	G:G	A:G
AUS90809	USA	R	C:T	A:A	T:T	G:G	A:G
KS89WGRC03 (AUS29880)	USA	R	C:C	A:A	T:T	G:G	A:G
KS89WGRC04 (AUS28743)	USA	R	C:C	A:A	T:T	G:G	A:G
KS89WGRC06 (AUS90812)	USA	R	C:C	A:A	T:T	C:C	G:G
KS92WGRC20 (AUS26244)	USA	R	C:C	A:A	T:T	G:G	?
KS93WGRC26 (AUS26929)	USA	R	C:T	G:G	T:T	C:G	?
LANGDON (AUS18913)	USA	R	C:C	A:G	T:T	C:G	?
LOLA_1	USA	R	T:T	G:G	T:T	C:G	G:G
M6	MEX	R	C:C	G:G	C:T	C:C	G:G
MONON	USA	R	C:C	A:A	T:T	G:G	A:G
RIBEIRO	PRT	R	C:C	A:A	T:T	G:G	A:G
AUS26847	MEX	R	T:T	G:G	C:T	C:C	A:G
CIGM86.942-1B-0PR-0	MEX	R	T:T	A:G	C:C	C:C	G:G
CIGM90.543	MEX	R	T:T	G:G	C:T	G:G	A:G
CIGM90.898	MEX	R	T:T	A:G	C:C	C:C	G:G
CIGM90.906	MEX	R	CT	A:G	T:T	C:G	A:G
CIGM93.203-0SY	MEX	R	C:C	A:G	T:T	C:G	A:G
CIGM93.226-0SY	MEX	R	C:C	A:A	C:T	G:G	A:G
AUS30625	MEX	R	T:T	G:G	C:T	G:G	A:G
CIGM93.205	MEX	R	C:C	G:G	T:T	C:C	G:G
CIGM86.950	MEX	R	T:T	G:G	C:T	C:C	G:G
CIGM86.941	MEX	R	T:T	G:G	T:T	C:C	G:G
CIGM86.950-1M-1Y-0B	MEX	R	T:T	G:G	C:T	C:C	G:G
CIGM86.941-1B-0B-0B	MEX	R	T:T	G:G	T:T	C:C	G:G
CIGM90.812-03WM-0Y	MEX	R	T:T	A:G	C:T	G:G	A:G
CASW02GH00010S	MEX	R	T:T	G:G	C:T	C:C	A:G
CASS03GH00001S	MEX	R	T:T	G:G	C:T	C:C	A:G
Legends:
AUS: Australia
BRA: Brazil
CAN: Canada
CHN: China
FRA: France
IND: India
ISR: Israel
MEX: Mexico
MOR: Morocco
PRT: Portugal
SYR: Syria
SWE: Sweden
?: missing data
1S: Susceptible from publications [6, 9, 19, 42]
2R: Hessian fly Resistant [42, 43]
3[19]
4The SNP1294_Hfr-2 assay distinguished a ‘C/T’ snp which is the reverse complement of the ‘G/A’ nt in the coding sequence.
5[34]
